# Supplementary material for: Spraying Small Water Droplets Acts as a Bacteriocide
Source: QRB Discov. 2020 Aug 6;1:e3. doi: 10.1017/qrd.2020.2 (PMC10392691; doi:10.1017/qrd.2020.2)
Supplement: Supplementary file 1 [file qrdsup.zip]

Archive with 2 entries (2 files):
- S2633289220000022sup001.docx
- S2633289220000022sup002.pdf
